# Supplementary material for: Concepts and Outcomes of Perioperative Therapy in Stage IA-III Pancreatic Cancer—A Cross-Validation of the National Cancer Database (NCDB) and the German Cancer Registry Group of the Society of German Tumor Centers (GCRG/ADT)
Source: Cancers (Basel). 2022 Feb 9;14(4):868. doi: 10.3390/cancers14040868 (PMC8870242; doi:10.3390/cancers14040868)
Supplement: Supplementary file 1 [file cancers-14-00868-s001.zip]

Archive with 1 entries (1 files):
- cancers-1568959-supplementary.pdf
